# Supplementary material for: Association of Thermoresponsive Diblock Copolymer PDEGMA-b-PDIPAEMA in Aqueous Solutions: The Influence of Terminal Groups
Source: Polymers (Basel). 2024 Jul 24;16(15):2102. doi: 10.3390/polym16152102 (PMC11313919; doi:10.3390/polym16152102)
Supplement: Supplementary file 1 [file polymers-16-02102-s001.zip]

Archive with 1 entries (1 files):
- polymers-3081350-supplementary.pdf
